# Supplementary material for: Fat binding capacity and modulation of the gut microbiota both determine the effect of wheat bran fractions on adiposity
Source: Sci Rep. 2017 Jul 17;7:5621. doi: 10.1038/s41598-017-05698-y (PMC5514075; doi:10.1038/s41598-017-05698-y)
Supplement: Supplementary file 2 — Dataset 1 [file 41598_2017_5698_MOESM2_ESM.xls]

## Sheet: significant OTUs
	RDP		ANOVA		Selected TUKEY posttests (p-value)					MEAN ABUNDANCE (%)					SEM ABUNDANCE (%)
	Assignment	score	P-value	Q-value	CT vs WD	WD vs WB	WD vs WBs	WD vs AXOS	WB vs WBs	CT	WD	WB	WBs	AXOS	CT	WD	WB	WBs	AXOS
OTU_269	k__Bacteria;p__Firmicutes;c__Clostridia;o__Clostridiales;f__Ruminococcaceae;g__Oscillospira;s__	0.98	8.72507e-12	5.18698e-09	1	0.945532	0.701857	1.61818e-09	0.969987	0.352064	0.356171	0.51482	0.638437	2.24432	0.0460922	0.0471513	0.071664	0.072617	0.26538
OTU_83	k__Bacteria;p__Firmicutes;c__Clostridia;o__Clostridiales;f__Lachnospiraceae;g__;s__	0.97	1.4e-11	5.18698e-09	0.999999	1	0.999988	7.76227e-09	0.999994	0.00449625	0.000761591	0.00250033	0.00816047	0.70923	0.00197597	0.000761591	0.00168288	0.0025175	0.11504
OTU_157	k__Bacteria;p__Firmicutes;c__Clostridia;o__Clostridiales;f__Lachnospiraceae;g__[Ruminococcus];s__gnavus	0.96	5.83713e-11	1.44177e-08	1	0.999996	0.941741	1.67089e-08	0.937525	0.00102995	0	0.0020109	0.0245895	0.254217	0.00102995	0	0.0011069	0.0170753	0.039888
OTU_199	k__Bacteria;p__Firmicutes	0.96	1.79565e-10	2.66116e-08	1	1	1	7.48143e-08	1	0	0	0	0	0.114542	0	0	0	0	0.0205307
OTU_64	k__Bacteria;p__Bacteroidetes;c__Bacteroidia;o__Bacteroidales;f__S24-7;g__;s__	0.92	1.76665e-10	2.66116e-08	0.996801	0.99985	1	4.8123e-08	0.999918	0.122361	0.0692761	0.0936901	0.0743492	1.24277	0.0175537	0.0183968	0.0226017	0.0157117	0.203422
OTU_262	k__Bacteria;p__Firmicutes;c__Clostridia;o__Clostridiales;f__Ruminococcaceae	0.95	2.58843e-10	3.19671e-08	1.47132e-07	0.934121	0.999999	0.912989	0.92898	0.048925	0.00909933	0.0133914	0.00934575	0.00443663	0.00601065	0.00285236	0.00267058	0.00243458	0.00171349
OTU_119	k__Bacteria;p__Firmicutes;c__Clostridia;o__Clostridiales	1	6.67694e-10	7.06802e-08	0.993877	0.00556587	8.47882e-07	0.954502	0.0144517	0.00941546	0.0218374	0.135236	0.229776	0.000472511	0.00282504	0.0118514	0.0304505	0.029328	0.000472511
OTU_586	k__Bacteria;p__Bacteroidetes;c__Bacteroidia;o__Bacteroidales;f__S24-7;g__;s__	0.9	1.6528e-09	1.53091e-07	0.993577	0.999713	0.999918	2.58839e-07	0.999998	0.0156583	0.00680386	0.0108038	0.00979646	0.158067	0.00394438	0.00192851	0.00321606	0.00305658	0.0280955
OTU_144	k__Bacteria;p__Firmicutes;c__Clostridia;o__Clostridiales	0.86	2.86531e-09	2.3591e-07	0.999964	1	1	6.35684e-07	1	0.0188962	0.0157251	0.0164604	0.0168113	0.209567	0.00733107	0.00971598	0.00604286	0.0102184	0.0355561
OTU_16	k__Bacteria;p__Firmicutes;c__Clostridia;o__Clostridiales;f__Lachnospiraceae;g__;s__	0.9	1.01366e-08	7.51119e-07	1	0.000343156	4.56419e-05	0.961471	0.906125	0.637917	0.616932	3.53648	4.03449	0.200345	0.171686	0.201889	0.377739	0.795093	0.117292
OTU_138	k__Bacteria;p__Firmicutes;c__Clostridia;o__Clostridiales	0.9	1.15433e-08	7.77598e-07	0.999628	0.000309107	0.305087	0.0431545	0.040915	0.0860709	0.0811396	0.198134	0.130794	0.00865437	0.0173827	0.0197277	0.00951227	0.0260791	0.00389151
OTU_80	k__Bacteria;p__Firmicutes;c__Clostridia;o__Clostridiales;f__;g__;s__	0.82	2.79326e-08	1.72484e-06	1	1	1	4.55033e-06	1	0	0	0	0.00109674	0.808392	0	0	0	0.000718033	0.177092
OTU_168	k__Bacteria	1	3.091e-08	1.76187e-06	1	0.758216	0.975119	1.5073e-06	0.969531	0	0	0.0275668	0.0141266	0.150556	0	0	0.0138442	0.00839973	0.0268903
OTU_161	k__Bacteria;p__Firmicutes;c__Clostridia;o__Clostridiales;f__Lachnospiraceae	1	4.35211e-08	2.16875e-06	1	1	1	6.88838e-06	1	0	0.00157025	0	0.00161581	0.284817	0	0.00157025	0	0.000788601	0.0634451
OTU_90	k__Bacteria;p__Firmicutes;c__Clostridia;o__Clostridiales;f__Ruminococcaceae	0.96	4.39018e-08	2.16875e-06	1	1	1	6.64175e-06	1	0	0.000785127	0	0.000542959	0.693871	0	0.000785127	0	0.000542959	0.154965
OTU_98	k__Bacteria;p__Firmicutes;c__Clostridia;o__Clostridiales;f__Peptostreptococcaceae;g__;s__	0.99	6.75813e-08	3.12986e-06	0.0076711	0.179785	0.866937	0.0152298	0.644375	0.00808322	0.188993	0.302428	0.238746	0.021073	0.00413144	0.0424784	0.0461541	0.0423629	0.014779
OTU_173	k__Bacteria;p__Firmicutes;c__Clostridia;o__Clostridiales;f__Lachnospiraceae;g__;s__	0.99	9.84305e-08	4.05206e-06	0.983759	0.825913	0.126316	6.46285e-06	0.52551	0.126737	0.116558	0.0961836	0.0683335	0.000939351	0.0222811	0.0118144	0.00812145	0.00759353	0.000939351
OTU_302	k__Bacteria;p__Firmicutes;c__Clostridia;o__Clostridiales	0.85	9.40487e-08	4.05206e-06	1	1	0.990123	8.74329e-06	0.985307	0	0	0	0.00163586	0.0203628	0	0	0	0.00114878	0.00450979
OTU_156	k__Bacteria;p__Firmicutes;c__Clostridia;o__Clostridiales	0.94	1.57413e-07	6.13909e-06	1	1	1	1.78715e-05	1	0	0	0	0	0.210912	0	0	0	0	0.049849
OTU_184	k__Bacteria;p__Firmicutes;c__Clostridia;o__Clostridiales	0.96	1.9093e-07	7.07394e-06	0.953827	0.999217	0.999969	1.82329e-05	0.999903	0.065285	0.0421042	0.0341884	0.0384973	0.228309	0.00793004	0.0106527	0.00806747	0.00998589	0.0410914
OTU_149	k__Bacteria;p__Firmicutes;c__Clostridia;o__Clostridiales;f__Lachnospiraceae	1	2.40825e-07	8.49768e-06	0.999998	0.999777	0.99998	2.44685e-05	0.998242	0.0211564	0.0228491	0.0285254	0.0196954	0.203114	0.00478713	0.00709613	0.00723739	0.0042425	0.0421024
OTU_27	k__Bacteria;p__Firmicutes;c__Clostridia;o__Clostridiales	0.97	2.58707e-07	8.71373e-06	1	0.000652526	0.000311556	1	0.994496	0	0.0015209	1.67781	1.81485	0.00150378	0	0.000962659	0.218893	0.511873	0.000753396
OTU_218	k__Bacteria;p__Firmicutes;c__Clostridia;o__Clostridiales;f__Lachnospiraceae;g__;s__	0.97	2.92131e-07	8.78364e-06	1.94047e-05	0.748434	0.999947	0.997758	0.767366	0.103582	0.0301064	0.0457794	0.0317353	0.0260073	0.0103646	0.00999931	0.00787688	0.00805211	0.00654968
OTU_225	k__Bacteria;p__Firmicutes;c__Clostridia;o__Clostridiales;f__Ruminococcaceae	0.99	2.8119e-07	8.78364e-06	1	0.000181085	0.00148594	1	0.963321	0.003901	0.0036894	0.043554	0.0386066	0.00345133	0.0021267	0.00177555	0.00541499	0.0099831	0.00241008
OTU_36	k__Bacteria;p__Actinobacteria;c__Actinobacteria;o__Bifidobacteriales;f__Bifidobacteriaceae;g__Bifidobacterium	1	2.96344e-07	8.78364e-06	1	1	0.999171	2.38775e-05	0.999043	0.00496761	0.00157025	0.0063505	0.0731715	1.59652	0.00203814	0.00157025	0.00336002	0.0225881	0.382837
OTU_54	k__Bacteria;p__Bacteroidetes;c__Bacteroidia;o__Bacteroidales;f__S24-7;g__;s__	0.99	5.93058e-07	1.69022e-05	1.17475e-05	0.997471	0.964801	0.877324	0.995641	1.1246	0.224566	0.274892	0.328286	0.370841	0.184445	0.0242945	0.0620612	0.0409593	0.0609579
OTU_232	k__Bacteria;p__Firmicutes;c__Clostridia;o__Clostridiales;f__Lachnospiraceae	0.99	8.05286e-07	2.21006e-05	0.999997	0.999997	0.999997	7.33885e-05	1	0	0.000738476	0	0	0.0638578	0	0.000738476	0	0	0.0162387
OTU_738	k__Bacteria;p__Firmicutes;c__Clostridia;o__Clostridiales	1	9.76318e-07	2.58376e-05	1	0.00176225	0.000594027	1	0.984045	0	0	0.382397	0.427228	0	0	0	0.0622619	0.121466	0
OTU_128	k__Bacteria;p__Firmicutes;c__Clostridia;o__Clostridiales	0.88	1.49462e-06	3.81902e-05	2.77418e-05	0.000118237	0.000140237	4.64733e-07	0.999993	0.0471397	0.241375	0.0638988	0.0615509	0	0.0121103	0.0640749	0.0115775	0.0170963	0
OTU_208	k__Bacteria;p__Firmicutes;c__Clostridia;o__Clostridiales;f__Lachnospiraceae	0.98	2.30057e-06	5.68241e-05	0.999996	1	1	0.000130615	0.999999	0.00497177	0.00299514	0.00395056	0.00272135	0.162108	0.00174858	0.00148272	0.00241663	0.00114777	0.0423791
OTU_38	k__Bacteria;p__Firmicutes;c__Clostridia;o__Clostridiales;f__Ruminococcaceae;g__Ruminococcus;s__	0.88	2.7455e-06	6.56263e-05	2.43331e-05	0.292894	0.233462	6.15989e-05	0.999603	0.163853	0.694893	0.50568	0.487862	0.192907	0.030834	0.115041	0.0514398	0.0873391	0.0358529
OTU_107	k__Bacteria;p__Firmicutes;c__Clostridia;o__Clostridiales;f__Lachnospiraceae;g__;s__	0.83	5.71121e-06	0.000120914	0.998741	0.578624	0.813255	0.00135344	0.0567609	0.112034	0.118355	0.15287	0.0925243	0.0199742	0.0158813	0.0253778	0.0176811	0.0109238	0.00682373
OTU_132	k__Bacteria;p__Firmicutes;c__Clostridia;o__Clostridiales;f__Lachnospiraceae;g__;s__	0.97	5.4852e-06	0.000120914	0.998712	0.990502	0.999888	0.000134616	0.997212	0.0212149	0.00829678	0.0299547	0.0154421	0.244992	0.0053829	0.00311557	0.00723945	0.00388948	0.0625871
OTU_181	k__Bacteria;p__Bacteroidetes;c__Bacteroidia;o__Bacteroidales;f__S24-7;g__;s__	0.95	5.6317e-06	0.000120914	0.000180849	0.99845	0.999726	0.999997	0.99997	0.131188	0.00222272	0.00974831	0.00719307	0.00384333	0.034889	0.00222272	0.00384096	0.00225858	0.00133172
OTU_206	k__Bacteria;p__Firmicutes;c__Clostridia;o__Clostridiales;f__Lachnospiraceae;g__;s__	0.9	5.46666e-06	0.000120914	0.984517	0.912278	0.955968	0.00159992	0.99988	0.0305563	0.0414212	0.0237014	0.0265773	0.128255	0.00759874	0.0116737	0.0050593	0.0061794	0.0246793
OTU_127	k__Bacteria;p__Firmicutes;c__Clostridia;o__Clostridiales;f__Lachnospiraceae	0.95	6.10857e-06	0.000125735	0.999993	0.999999	0.99997	0.000350876	0.999995	0.0044446	0.0105178	0.00682303	0.00170622	0.391429	0.00129626	0.00623861	0.00194741	0.00120863	0.108804
OTU_260	k__Bacteria;p__Firmicutes;c__Clostridia;o__Clostridiales;f__Lachnospiraceae;g__;s__	0.84	6.69573e-06	0.000134096	0.00129813	0.910685	0.75834	0.991694	0.185418	0.0714122	0.024784	0.0341878	0.0114238	0.0199236	0.0115396	0.00466091	0.00716794	0.00373751	0.00353924
OTU_143	k__Bacteria;p__Firmicutes;c__Clostridia;o__Clostridiales;f__Lachnospiraceae	1	7.34271e-06	0.000143183	0.999997	0.999991	0.999999	0.000330478	0.99992	0.0119523	0.00918498	0.00543356	0.0114547	0.236436	0.00528811	0.00342613	0.0014207	0.00228042	0.0643963
OTU_406	k__Bacteria;p__Actinobacteria;c__Coriobacteriia;o__Coriobacteriales;f__Coriobacteriaceae	1	7.9753e-06	0.000151531	0.999953	0.999954	0.999909	0.000397148	0.998517	0.000497052	0.000785127	0.000498703	0.00113302	0.0120705	0.000497052	0.000785127	0.000498703	0.000741988	0.00306891
OTU_103	k__Bacteria;p__Bacteroidetes;c__Bacteroidia;o__Bacteroidales;f__S24-7;g__;s__	0.98	1.20859e-05	0.000223891	0.849883	0.986611	0.332006	0.00308682	0.0796667	0.0601446	0.0830501	0.0716369	0.127449	0.172633	0.0109472	0.00995581	0.0122751	0.0195353	0.0178993
OTU_293	k__Bacteria;p__Firmicutes;c__Clostridia;o__Clostridiales;f__Lachnospiraceae	1	1.30838e-05	0.000236465	0.0813686	0.642167	0.379368	0.127544	0.984719	0.0187007	0.00995407	0.00539787	0.00381702	0.00191116	0.00341791	0.00328509	0.00122013	0.00129177	0.000755612
OTU_108	k__Bacteria;p__Firmicutes;c__Clostridia;o__Clostridiales;f__Ruminococcaceae	0.98	1.64738e-05	0.000290644	0.490555	0.843404	0.63462	0.0111168	0.991758	0.0744311	0.111798	0.135278	0.144632	0.0320131	0.012599	0.0152514	0.0156957	0.0220655	0.00829437
OTU_101	k__Bacteria;p__Firmicutes;c__Clostridia;o__Clostridiales;f__Lachnospiraceae	1	1.85069e-05	0.000313876	0.0010335	0.000192632	0.00314791	5.9153e-06	0.882408	0.105723	0.235234	0.0887308	0.114468	0.0544355	0.0240582	0.0152903	0.016687	0.0284107	0.00558767
OTU_102	k__Bacteria;p__Firmicutes;c__Clostridia;o__Clostridiales	1	1.86377e-05	0.000313876	0.99999	0.999985	0.999999	0.000794136	0.999999	0.0126778	0.0200136	0.0118247	0.0158359	0.427443	0.00498454	0.0122932	0.00218602	0.00658428	0.123278
OTU_100	k__Bacteria;p__Firmicutes;c__Clostridia;o__Clostridiales	0.98	2.43181e-05	0.000400438	0.99993	0.99975	0.996481	0.000491571	0.999643	0.0132072	0.00073577	0.0179331	0.0352896	0.436968	0.00335072	0.00073577	0.00426136	0.00789723	0.127517
OTU_20	k__Bacteria;p__Bacteroidetes;c__Bacteroidia;o__Bacteroidales;f__S24-7;g__;s__	1	3.43972e-05	0.000554094	0.64327	0.758931	0.994924	0.000146582	0.911433	0.772142	0.407557	0.720736	0.512829	1.72309	0.0919968	0.056474	0.0974745	0.0838096	0.317268
OTU_240	k__Bacteria;p__Firmicutes;c__Clostridia;o__Clostridiales;f__Ruminococcaceae	1	4.91197e-05	0.000774419	0.963157	0.876182	0.571387	0.00017602	0.968251	0.00636129	0.00295876	0.00782769	0.0108371	0.0282525	0.00127376	0.00187129	0.00289531	0.00434262	0.00462427
OTU_26	k__Bacteria;p__Bacteroidetes;c__Bacteroidia;o__Bacteroidales;f__Porphyromonadaceae;g__Parabacteroides;s__	0.99	6.98986e-05	0.00107906	0.00572861	0.999152	0.962309	0.983728	0.989241	1.40852	0.504536	0.444772	0.338588	0.375917	0.250675	0.173142	0.136572	0.0647363	0.095062
OTU_337	k__Bacteria;p__Firmicutes	0.84	7.22018e-05	0.00109187	0.00184467	5.61968e-05	0.000219488	0.000916401	0.996267	0.00345918	0.0121871	0.000971018	0.00167214	0.00294697	0.00123433	0.00288445	0.000642268	0.00116149	0.00126787
OTU_162	k__Bacteria;p__Bacteroidetes;c__Bacteroidia;o__Bacteroidales;f__S24-7;g__;s__	0.99	8.08902e-05	0.00119879	0.943137	0.0893634	0.202889	0.000152465	0.994998	0.0150194	0	0.0523471	0.0451825	0.0996295	0.00754537	0	0.0122839	0.0130276	0.0195775
OTU_154	k__Bacteria;p__Actinobacteria;c__Coriobacteriia;o__Coriobacteriales;f__Coriobacteriaceae	1	8.83162e-05	0.00128318	0.00145064	0.991568	0.991583	0.742247	0.864283	0.170908	0.019152	0.0351789	0.0027373	0.0630002	0.0403873	0.00818243	0.0137171	0.000802502	0.0222019
OTU_34	k__Bacteria;p__Actinobacteria;c__Actinobacteria;o__Bifidobacteriales;f__Bifidobacteriaceae;g__Bifidobacterium;s__pseudolongum	0.88	0.000110424	0.00154385	0.00112773	0.76842	0.999999	0.997287	0.682131	1.36584	0.0288817	0.392844	0.0146861	0.131908	0.40196	0.00606702	0.102608	0.00635754	0.0472349
OTU_51	k__Bacteria;p__Firmicutes;c__Clostridia;o__Clostridiales;f__Dehalobacteriaceae;g__Dehalobacterium;s__	1	0.000109025	0.00154385	0.705109	0.992452	0.49112	0.0273502	0.669235	0.580238	0.472308	0.435895	0.331766	0.735656	0.0503197	0.0494417	0.0322532	0.0373083	0.0844585
OTU_241	k__Bacteria;p__Firmicutes;c__Clostridia;o__Clostridiales	0.88	0.000123372	0.00169294	0.999933	0.985826	0.999715	0.00145711	0.996787	0.00147977	0	0.00582156	0.0021836	0.0480119	0.00103529	0	0.00483416	0.00116777	0.0144552
OTU_416	k__Bacteria;p__Firmicutes;c__Clostridia;o__Clostridiales;f__Lachnospiraceae	0.93	0.000138171	0.00186154	1	0.995368	0.993128	0.00165973	0.999998	0	0	0.000481167	0.000546448	0.00526881	0	0	0.000481167	0.000546448	0.00155611
OTU_66	k__Bacteria;p__Firmicutes;c__Clostridia;o__Clostridiales;f__Lachnospiraceae;g__;s__	0.87	0.000151328	0.0020024	0.349109	0.0183703	0.00360361	0.000144518	0.939493	0.635158	1.0174	0.348353	0.204886	0	0.155939	0.307039	0.0871976	0.0686921	0
OTU_126	k__Bacteria;p__Firmicutes;c__Clostridia;o__Clostridiales;f__;g__;s__	0.82	0.000168209	0.00214541	0.746457	0.100289	0.900325	0.326832	0.00515875	0.0893205	0.240793	0.56134	0.12705	0.000489024	0.0215007	0.0485246	0.155007	0.0600342	0.000489024
OTU_189	k__Bacteria;p__Proteobacteria;c__Alphaproteobacteria;o__RF32;f__;g__;s__	0.98	0.000170822	0.00214541	0.232641	0.661654	0.488204	0.182866	0.996749	0.053934	0.0362432	0.0249836	0.0223197	0.017444	0.00772363	0.00668024	0.00494261	0.00294077	0.00394386
OTU_25	k__Bacteria;p__Firmicutes;c__Clostridia;o__Clostridiales;f__;g__;s__	0.92	0.000166158	0.00214541	0.0148317	0.978895	0.149189	0.000871259	0.281935	0.635294	1.30608	1.19283	0.82329	0.431801	0.0707023	0.193286	0.154573	0.167379	0.0730539
OTU_75	k__Bacteria;p__Firmicutes;c__Clostridia;o__Clostridiales;f__Clostridiaceae	1	0.000175745	0.00217045	0.151561	0.0108685	0.0401276	5.65604e-05	0.988483	0.488816	0.873978	0.30432	0.377108	0.00724649	0.132066	0.239578	0.0682052	0.0525273	0.00334814
OTU_69	k__Bacteria;p__Firmicutes;c__Clostridia;o__Clostridiales	1	0.000184131	0.00223674	1	0.0568898	0.00814262	1	0.880281	0	0.00150007	0.440558	0.575391	0.0014466	0	0.000948895	0.110644	0.2014	0.000723714
OTU_42	k__Bacteria;p__Firmicutes;c__Clostridia;o__Clostridiales;f__Ruminococcaceae;g__Oscillospira;s__	0.99	0.000191254	0.0022858	0.929795	0.749528	0.99906	0.0264339	0.842423	0.279895	0.324496	0.257165	0.310019	0.499983	0.0325759	0.0247835	0.0280818	0.0455327	0.0438035
OTU_35	k__Bacteria;p__Firmicutes;c__Clostridia;o__Clostridiales;f__;g__;s__	0.87	0.000195668	0.00230142	0.999524	1	1	0.00317894	1	0.14057	0.0144207	0.0155586	0.00546246	2.3494	0.05103	0.00831054	0.00722126	0.00213575	0.79489
OTU_212	k__Bacteria;p__Firmicutes;c__Clostridia;o__Clostridiales;f__Lachnospiraceae	0.93	0.000200077	0.00231652	0.131542	0.986659	1	0.00256046	0.977889	0.0146081	0.0294158	0.0263524	0.0295889	0.00494343	0.00441109	0.00639275	0.00436636	0.00328056	0.00177108
OTU_89	k__Bacteria;p__Firmicutes;c__Clostridia;o__Clostridiales;f__;g__;s__	0.87	0.000230227	0.00262458	1	0.659909	0.00233265	1	0.0347685	0	0	0.187859	0.574605	0.000479361	0	0	0.0541475	0.201903	0.000479361
OTU_111	k__Bacteria;p__Firmicutes;c__Bacilli;o__Turicibacterales;f__Turicibacteraceae;g__Turicibacter;s__	1	0.000263045	0.00295328	0.0854915	0.397192	0.995399	0.00398032	0.150334	0.0770823	0.243391	0.130558	0.267954	0	0.0258574	0.0663952	0.0429582	0.0603699	0
OTU_316	k__Bacteria;p__Firmicutes;c__Clostridia;o__Clostridiales	0.96	0.000295479	0.00326791	0.999251	1	0.999973	0.00653793	0.999981	0.0004824	0.00157025	0.00148407	0.00108592	0.018333	0.0004824	0.00157025	0.00103986	0.00108592	0.00585279
OTU_300	k__Bacteria;p__Firmicutes;c__Clostridia;o__Clostridiales;f__Lachnospiraceae;g__;s__	0.9	0.000321334	0.0034559	0.11442	0.00806007	0.0015256	0.000279648	0.940532	0.0136175	0.026357	0.00799984	0.00442537	0.00200399	0.00426277	0.00627018	0.00237832	0.00187088	0.00200399
OTU_79	k__Bacteria;p__Proteobacteria;c__Betaproteobacteria;o__Burkholderiales;f__Alcaligenaceae;g__Sutterella;s__	0.91	0.000321804	0.0034559	0.00259929	0.99969	0.997367	0.253956	0.999852	0.674144	0.0568183	0.0861988	0.108707	0.376331	0.18948	0.0388875	0.0227848	0.0215133	0.073293
OTU_294	k__Bacteria;p__Firmicutes;c__Clostridia;o__Clostridiales;f__Lachnospiraceae;g__[Ruminococcus];s__gnavus	0.83	0.000328308	0.00347538	0.158286	0.00189295	0.171055	0.999987	0.327035	0.00596229	0.000761591	0.00993933	0.00599822	0.000954114	0.00152546	0.000761591	0.00185051	0.00181404	0.000631096
OTU_117	k__Bacteria;p__Firmicutes;c__Clostridia;o__Clostridiales;f__Lachnospiraceae;g__;s__	0.86	0.000341416	0.00356323	0.790705	0.355506	0.999991	0.00180134	0.239393	0.12917	0.169479	0.102943	0.172348	0.0218007	0.0346665	0.0232045	0.0189154	0.0195437	0.0147354
OTU_130	k__Bacteria;p__Firmicutes;c__Clostridia;o__Clostridiales;f__[Mogibacteriaceae];g__;s__	0.96	0.000353253	0.00363557	0.925088	0.698652	0.364743	0.000565228	0.965382	0.0857378	0.0987775	0.0780673	0.0684374	0.0260489	0.0134523	0.0133235	0.0116703	0.00743091	0.00543963
OTU_166	k__Bacteria;p__Firmicutes;c__Clostridia;o__Clostridiales;f__Lachnospiraceae;g__[Ruminococcus];s__gnavus	1	0.000390753	0.00396641	0.0673452	0.129437	0.0011938	0.000434658	0.237164	0.0618861	0.144869	0.0711645	0.0121971	0.00496317	0.0218665	0.0378956	0.0234316	0.00509016	0.00218015
OTU_29	k__Bacteria;p__Firmicutes;c__Clostridia;o__Clostridiales;f__Ruminococcaceae;g__Oscillospira;s__	1	0.000402652	0.00401768	0.99997	0.993867	0.983233	0.0125522	0.999882	0.963425	0.988394	1.08446	1.11687	0.182994	0.139319	0.197576	0.151834	0.216711	0.0642093
OTU_49	k__Bacteria;p__Bacteroidetes;c__Bacteroidia;o__Bacteroidales;f__S24-7;g__;s__	1	0.000406648	0.00401768	0.0497866	0.968246	0.745113	0.927209	0.964233	1.26805	0.560871	0.404466	0.255404	0.362561	0.288893	0.0947827	0.114172	0.0338409	0.0891974
OTU_2	k__Bacteria;p__Proteobacteria;c__Deltaproteobacteria;o__Desulfovibrionales;f__Desulfovibrionaceae;g__;s__	1	0.00041792	0.00407472	0.455011	0.311187	0.514749	0.000253495	0.996658	9.9409	12.3857	9.55997	10.0269	5.42342	0.703967	1.55593	0.742288	1.23506	0.736961
OTU_71	k__Bacteria;p__Firmicutes;c__Clostridia;o__Clostridiales;f__;g__;s__	0.92	0.000431825	0.00415562	0.999997	0.855619	0.00302036	0.998652	0.0169721	0.0108028	0.0295844	0.33987	1.29143	0.115841	0.00536358	0.0120217	0.0830689	0.455174	0.0820472
OTU_467	k__Bacteria;p__Firmicutes;c__Clostridia;o__Clostridiales	0.81	0.000504039	0.00478837	0.0540893	0.997803	0.309869	0.850639	0.111053	0.185417	0.0641918	0.0507932	0.149637	0.0211791	0.039734	0.0310155	0.0154694	0.036022	0.00765947
OTU_30	k__Bacteria;p__Bacteroidetes;c__Bacteroidia;o__Bacteroidales;f__S24-7;g__;s__	0.9	0.000515456	0.00483485	0.950141	0.915935	0.912896	0.0456197	1	0.42736	0.488163	0.417294	0.414762	0.733397	0.0671088	0.0199404	0.0533166	0.0574496	0.0520008
OTU_187	k__Bacteria;p__Firmicutes;c__Clostridia;o__Clostridiales;f__Lachnospiraceae;g__;s__	0.9	0.000534187	0.00488682	0.180337	0.395781	0.0263611	0.000292189	0.539955	0.0325269	0.0620968	0.0387361	0.020108	0	0.00646249	0.0126865	0.0131929	0.00558423	0
OTU_209	k__Bacteria	1	0.000529265	0.00488682	0.999351	0.0137724	0.036597	0.997195	0.996919	0.00392862	0	0.0579994	0.052608	0.00570836	0.00392862	0	0.0121899	0.0213536	0.00274587
OTU_228	k__Bacteria;p__Firmicutes;c__Clostridia;o__Clostridiales;f__Lachnospiraceae	1	0.000569063	0.00514239	0.0215278	0.997482	0.732414	0.938158	0.433407	0.0376101	0.00839502	0.0054472	0.0198661	0.00142379	0.00949946	0.00458242	0.00243363	0.00743054	0.000711932
OTU_114	k__Bacteria;p__Firmicutes;c__Clostridia;o__Clostridiales	0.97	0.000625867	0.00558756	0.115121	0.495798	0.992464	0.686677	0.707366	0	0.209648	0.345824	0.246853	0.0993937	0	0.0331772	0.0934973	0.0538337	0.0359166
OTU_618	k__Bacteria;p__Firmicutes;c__Clostridia;o__Clostridiales;f__Ruminococcaceae;g__Oscillospira;s__	0.87	0.00063981	0.00564403	1	0.622684	0.0023681	0.777632	0.0412323	0	0	0.0234184	0.0684944	0.0190826	0	0	0.0121565	0.0175191	0.0103432
OTU_24	k__Bacteria;p__Bacteroidetes;c__Bacteroidia;o__Bacteroidales;f__S24-7;g__;s__	1	0.000726415	0.00633263	0.0702536	0.332535	0.999957	0.744846	0.316297	1.05816	1.63568	1.23119	1.61041	1.89275	0.135869	0.0942172	0.0846741	0.191376	0.152449
OTU_122	k__Bacteria;p__Firmicutes;c__Clostridia;o__Clostridiales	0.97	0.000824621	0.00710516	0.503228	0.873984	1	0.0823215	0.851033	0.127218	0.0892961	0.0667975	0.0886883	0.0267405	0.0210355	0.0241134	0.0103625	0.0159839	0.00352896
OTU_210	k__Bacteria;p__Firmicutes;c__Clostridia;o__Clostridiales	1	0.00084922	0.00723301	0.0103363	0.99101	0.999607	0.994866	0.998857	0.0473446	0.0121052	0.0166545	0.0141923	0.00817652	0.0115895	0.00392581	0.00426433	0.00517121	0.00161455
OTU_112	k__Bacteria;p__Bacteroidetes;c__Bacteroidia;o__Bacteroidales;f__Porphyromonadaceae;g__Parabacteroides;s__	0.98	0.000908583	0.00764958	0.07187	0.975106	0.913063	0.827344	0.998155	0.207381	0.0887055	0.0627029	0.0506032	0.0424814	0.0477807	0.0337592	0.0215474	0.00915161	0.012696
OTU_182	k__Bacteria;p__Firmicutes;c__Clostridia;o__Clostridiales;f__Lachnospiraceae;g__[Ruminococcus];s__gnavus	1	0.000918775	0.00764958	0.999575	0.999985	0.999973	0.0114184	1	0.00928184	0.0182373	0.0221344	0.0228091	0.168528	0.00285465	0.0033577	0.00342711	0.00606679	0.0577549
OTU_3	k__Bacteria	1	0.000933607	0.0076867	0.998306	0.421657	0.886996	0.00718687	0.907018	5.74433	5.44656	3.67747	4.48884	1.75493	0.6324	0.677086	0.707659	0.840134	0.462378
OTU_129	k__Bacteria;p__Firmicutes;c__Clostridia;o__Clostridiales;f__Ruminococcaceae	0.81	0.000969436	0.00789398	0.667826	0.932353	0.808133	0.0496268	0.996181	0.114212	0.0855903	0.0687689	0.0616568	0.0242626	0.0215782	0.0107279	0.0126975	0.0114212	0.00658293
OTU_60	k__Bacteria;p__Firmicutes;c__Clostridia;o__Clostridiales	0.84	0.0011577	0.00932455	0.00503781	0.496775	0.902579	1	0.935845	0.640442	0	0.274865	0.153211	0	0.131239	0	0.17843	0.0617369	0
OTU_17	k__Bacteria;p__Firmicutes;c__Clostridia;o__Clostridiales;f__;g__;s__	0.88	0.00117631	0.00937257	0.98327	0.997109	0.986982	0.0352836	0.999699	0.136923	0.704178	0.346288	0.160708	3.9142	0.0268699	0.314104	0.208143	0.0683735	1.39561
OTU_123	k__Bacteria;p__Firmicutes;c__Clostridia;o__Clostridiales;f__;g__;s__	0.88	0.00121429	0.00957219	1	0.999465	0.999995	0.0150072	0.997852	0.190208	0.187405	0.151563	0.198633	0.737572	0.026293	0.0238162	0.0337297	0.0189773	0.214335
OTU_420	k__Bacteria;p__Firmicutes;c__Clostridia;o__Clostridiales;f__Lachnospiraceae;g__;s__	0.81	0.0013117	0.0102313	0.914112	0.913854	1	0.00539045	0.887736	0.000970669	0	0.000971548	0	0.00429187	0.000642052	0	0.000642619	0	0.00124179
OTU_261	k__Bacteria;p__Firmicutes;c__Clostridia;o__Clostridiales;f__Lachnospiraceae	0.96	0.00133811	0.0103285	0.999905	0.995025	0.997876	0.00803108	0.999993	0.00145364	0	0.00397789	0.00327258	0.0369454	0.000726833	0	0.00200774	0.00180095	0.0135255
OTU_92	k__Bacteria;p__Firmicutes;c__Bacilli;o__Lactobacillales;f__Streptococcaceae;g__Lactococcus;s__	1	0.00136645	0.0104386	0.000682539	0.00552155	0.0092562	0.0304483	0.999962	0.101897	0.274343	0.130217	0.134209	0.15551	0.0105253	0.056986	0.0239323	0.0222401	0.0161469
OTU_13	k__Bacteria;p__Bacteroidetes;c__Bacteroidia;o__Bacteroidales;f__Rikenellaceae;g__;s__	1	0.00145304	0.0108765	0.00049838	0.190219	0.207067	0.309777	1	1.09715	2.29614	1.71027	1.70826	1.78459	0.159787	0.323518	0.192374	0.0816157	0.111115
OTU_326	k__Bacteria;p__Firmicutes;c__Clostridia;o__Clostridiales	0.93	0.00145313	0.0108765	1	0.999942	1	0.0137543	0.99992	0	0	0.000513286	0	0.013949	0	0	0.000513286	0	0.0054922
OTU_236	k__Bacteria;p__Firmicutes;c__Clostridia;o__Clostridiales;f__Lachnospiraceae	1	0.00163935	0.0120273	0.0164991	1	1	0.999999	1	0.047021	0.00528748	0.00497535	0.00482046	0.00582014	0.0156682	0.00216726	0.00194409	0.00247806	0.00529228
OTU_4	k__Bacteria;p__Firmicutes;c__Erysipelotrichi;o__Erysipelotrichales;f__Erysipelotrichaceae;g__Allobaculum;s__	1	0.00163302	0.0120273	0.358522	0.999993	0.198268	0.886998	0.10417	6.73321	4.0992	4.20445	0.882398	2.79274	1.46281	0.831505	0.8132	0.247918	0.697588
OTU_258	k__Bacteria;p__Firmicutes;c__Clostridia;o__Clostridiales;f__Ruminococcaceae;g__Oscillospira;s__	1	0.00172088	0.0125017	0.127746	0.983888	0.58227	0.00371595	0.819883	0.0212196	0.0419066	0.0374318	0.0290602	0.00904454	0.00618736	0.00708336	0.00635151	0.00450561	0.00374256
OTU_137	k__Bacteria;p__Firmicutes;c__Clostridia;o__Clostridiales;f__;g__;s__	0.94	0.00219598	0.0157983	0.02166	0.998695	0.923398	0.986468	0.972371	0.16852	0.0285515	0.0404977	0.0650316	0.00662154	0.0525887	0.00770298	0.0176822	0.0193966	0.0038672
OTU_40	k__Bacteria;p__Firmicutes;c__Clostridia;o__Clostridiales;f__;g__;s__	0.94	0.00223952	0.0159566	0.999855	0.999999	1	0.0231482	0.999988	0.211408	0.272984	0.253908	0.284583	1.52127	0.0245458	0.0309124	0.0390756	0.0447467	0.521242
OTU_344	k__Bacteria;p__Firmicutes;c__Clostridia;o__Clostridiales;f__Lachnospiraceae;g__[Ruminococcus];s__gnavus	1	0.00232207	0.0163871	1	0.999933	0.999903	0.017338	1	0	0	0.000485923	0.000546448	0.0123889	0	0	0.000485923	0.000546448	0.00498535
OTU_172	k__Bacteria;p__Firmicutes;c__Clostridia;o__Clostridiales	0.93	0.00246658	0.0172428	0.497735	0.993446	0.786688	0.247976	0.438794	0.076027	0.0445061	0.0526247	0.0217962	0.00378964	0.013363	0.0255564	0.0134759	0.00789158	0.002185
OTU_8	k__Bacteria;p__Verrucomicrobia;c__Verrucomicrobiae;o__Verrucomicrobiales;f__Verrucomicrobiaceae;g__Akkermansia;s__muciniphila	1	0.00249273	0.0172627	0.961935	0.00446303	0.804542	0.925016	0.0457038	1.18116	0.430711	4.7099	1.69818	1.34325	0.380082	0.132729	1.26779	0.605475	0.474576
OTU_211	k__Bacteria;p__Firmicutes;c__Clostridia;o__Clostridiales;f__Lachnospiraceae;g__Blautia	0.93	0.00265886	0.0182427	0.153972	0.438001	0.0229819	0.00181319	0.453972	0.104202	0.174539	0.123136	0.0764935	0.0507171	0.0197355	0.0253952	0.0159881	0.0214009	0.0186371
OTU_207	k__Bacteria;p__Firmicutes;c__Clostridia;o__Clostridiales;f__Lachnospiraceae;g__;s__	0.92	0.0027272	0.0182686	0.00464117	0.964674	0.184577	0.719196	0.393599	0.0403062	0.00963234	0.0149198	0.0282692	0.0197771	0.00521249	0.00461651	0.00339481	0.00600759	0.00646791
OTU_292	k__Bacteria;p__Firmicutes;c__Clostridia;o__Clostridiales;f__Lachnospiraceae;g__;s__	0.9	0.00272756	0.0182686	0.998242	0.0176132	0.0782221	0.906578	0.973368	0.00101203	0	0.0112673	0.00936053	0.00296736	0.000669529	0	0.00362428	0.00271971	0.0012985
OTU_94	k__Bacteria;p__Firmicutes;c__Clostridia;o__Clostridiales	0.99	0.0027366	0.0182686	0.665903	0.997123	0.983429	0.0489159	0.999385	0.213037	0.106048	0.079307	0.0626718	0.335254	0.0387529	0.0250559	0.0159351	0.00993974	0.0964619
OTU_39	k__Bacteria	1	0.0031873	0.0209008	0.0515655	0.993673	0.994736	0.999669	1	1.13314	0.251236	0.12402	0.126987	0.19141	0.394517	0.168737	0.031335	0.024306	0.049994
OTU_715	k__Bacteria;p__Firmicutes;c__Clostridia;o__Clostridiales;f__Ruminococcaceae	0.99	0.00317853	0.0209008	0.238937	0.0165142	0.0437889	0.00179429	0.996645	0.0222229	0.0423676	0.0106199	0.0137003	0.00285676	0.00923364	0.00881113	0.00429111	0.00593075	0.00100695
OTU_244	k__Bacteria;p__Firmicutes;c__Clostridia;o__Clostridiales	0.99	0.00326498	0.0212223	0.342072	0.659782	0.885496	0.677794	0.113894	0.115998	0.0492583	0.0971449	0.0157614	0.00241381	0.0335953	0.0205568	0.0297541	0.00873984	0.00076377
OTU_118	k__Bacteria;p__Firmicutes;c__Clostridia;o__Clostridiales	0.99	0.00334789	0.0215097	0.959573	1	0.895086	0.0931061	0.839285	0.0307247	0.0863521	0.0886972	0.0109027	0.298512	0.0167214	0.0654109	0.0260248	0.00328517	0.0964674
OTU_247	k__Bacteria;p__Firmicutes;c__Clostridia;o__Clostridiales;f__Lachnospiraceae;g__;s__	0.87	0.00336724	0.0215097	0.895759	0.943063	0.971033	0.128574	0.999943	0.00843482	0.0241471	0.0110304	0.0130421	0.0667944	0.00204453	0.00774293	0.00318133	0.003093	0.0224579
OTU_140	k__Bacteria;p__Bacteroidetes;c__Bacteroidia;o__Bacteroidales;f__S24-7;g__;s__	0.89	0.00342738	0.0217067	0.832033	0.335985	0.125674	0.869707	0.963348	0.0235468	0.0455771	0.0855678	0.0984039	0.065855	0.00582933	0.018768	0.0191242	0.0101848	0.0130662
OTU_76	k__Bacteria;p__Firmicutes;c__Clostridia;o__Clostridiales	0.95	0.00353128	0.0221752	0.0278438	0.999988	0.999947	0.442241	0.999383	0.501063	0.0449447	0.0572399	0.0266062	0.29499	0.170442	0.0159298	0.0236288	0.0103861	0.0937992
OTU_59	k__Bacteria;p__Bacteroidetes;c__Bacteroidia;o__Bacteroidales;f__S24-7;g__;s__	1	0.00372573	0.0231997	0.0447506	0.999994	0.886096	0.977991	0.803154	0.55434	0.2049	0.196252	0.318164	0.136118	0.143765	0.0326563	0.0314746	0.0631146	0.0246565
OTU_659	k__Bacteria;p__Firmicutes;c__Clostridia;o__Clostridiales;f__[Mogibacteriaceae]	0.97	0.00376435	0.0232448	1	0.0287986	1	1	0.0148299	0	0	0.00244664	0	0	0	0	0.00105847	0	0
OTU_194	k__Bacteria;p__Firmicutes;c__Clostridia;o__Clostridiales	1	0.00424653	0.0260056	0.999999	0.625014	0.0280071	0.999979	0.320809	0.00198412	0.00370453	0.0578692	0.126169	0	0.0014948	0.00370453	0.0179583	0.0546562	0
OTU_37	k__Bacteria;p__Firmicutes;c__Clostridia;o__Clostridiales	0.9	0.00475092	0.028856	0.994356	0.0326447	0.998108	0.980169	0.0393204	0.209943	0.266872	0.700834	0.310867	0.346319	0.0432048	0.0674482	0.13262	0.0472143	0.115572
OTU_338	k__Bacteria;p__Firmicutes;c__Clostridia;o__Clostridiales;f__Ruminococcaceae;g__Oscillospira;s__	0.89	0.00488548	0.029432	0.812826	0.983772	0.222603	0.601476	0.0403979	0.00148833	0.00917174	0.0054272	0.0247557	0.0194249	0.000744218	0.00465732	0.00227521	0.00831619	0.004653
OTU_82	k__Bacteria;p__Bacteroidetes;c__Bacteroidia;o__Bacteroidales;f__S24-7;g__;s__	1	0.00513028	0.0306576	0.0630683	0.99987	0.776955	0.98183	0.601449	0.266952	0.122169	0.114165	0.183971	0.0936625	0.0570333	0.0217388	0.0217977	0.033183	0.0117345
OTU_264	k__Bacteria;p__Firmicutes;c__Clostridia;o__Clostridiales;f__Lachnospiraceae	0.99	0.00528687	0.0313405	0.725926	0.970574	0.302818	0.649235	0.0513172	0.0184112	0.0122147	0.0153127	0.00218266	0.00538405	0.00456296	0.00387878	0.00337205	0.00164383	0.00202054
OTU_142	k__Bacteria;p__Firmicutes;c__Clostridia;o__Clostridiales;f__Ruminococcaceae	1	0.00543994	0.031992	0.884365	0.997598	0.999996	0.0219922	0.993339	0.0597401	0.0278816	0.0389011	0.0256703	0.13813	0.00785878	0.0028194	0.00919488	0.00849672	0.0437969
OTU_158	k__Bacteria;p__Firmicutes;c__Clostridia;o__Clostridiales;f__Lachnospiraceae	1	0.00554995	0.032382	0.0810934	0.99974	0.999178	0.929632	0.98966	0.117072	0.0360899	0.0305299	0.0437121	0.0117776	0.0374472	0.010156	0.010154	0.00989931	0.00693758
OTU_113	k__Bacteria;p__Firmicutes	0.9	0.00574821	0.0330188	0.963601	0.994795	0.625614	0.226208	0.290479	0.163681	0.12967	0.109483	0.204105	0.0194344	0.0390453	0.039003	0.0232897	0.0495819	0.0129206
OTU_595	k__Bacteria;p__Firmicutes;c__Clostridia;o__Clostridiales;f__Ruminococcaceae;g__;s__	0.96	0.00570867	0.0330188	1	1	0.0332499	1	0.0141632	0	0	0	0.00164319	0	0	0	0	0.000801838	0
OTU_233	k__Bacteria;p__Firmicutes;c__Clostridia;o__Clostridiales	0.99	0.00590967	0.0336851	0.962365	0.973388	0.014891	0.999708	0.0302984	0.0107373	0	0.0097518	0.0555255	0.00302694	0.00343626	0	0.00671412	0.0229142	0.00151564
OTU_163	k__Bacteria;p__Firmicutes;c__Clostridia;o__Clostridiales;f__Lachnospiraceae	1	0.00604537	0.0338681	0.984523	0.989319	0.871274	0.0130545	0.980835	0.0687769	0.0389105	0.065965	0.0951334	0.234076	0.0146357	0.0105932	0.0130581	0.0241736	0.0707168
OTU_179	k__Bacteria;p__Firmicutes;c__Clostridia;o__Clostridiales;f__Ruminococcaceae;g__;s__	0.89	0.00599994	0.0338681	0.160224	0.968877	0.994879	0.0223878	0.999071	0.0443661	0.0126558	0.0212696	0.0181056	0.0563162	0.0118206	0.00552246	0.00456751	0.00514671	0.0118607
OTU_198	k__Bacteria;p__Firmicutes;c__Clostridia;o__Clostridiales;f__Ruminococcaceae	0.97	0.00612207	0.0338681	0.97087	0.868425	0.783405	0.0481691	0.999443	0.0412021	0.0351065	0.0256127	0.0236097	0.00673949	0.00854704	0.00785383	0.00821175	0.00255397	0.00159474
OTU_457	k__Bacteria;p__Firmicutes;c__Clostridia;o__Clostridiales;f__Ruminococcaceae	0.98	0.0061246	0.0338681	1	0.879729	0.0269987	1	0.123466	0	0	0.000978175	0.0033383	0	0	0	0.000647019	0.00140472	0
OTU_652	k__Bacteria;p__Firmicutes;c__Erysipelotrichi;o__Erysipelotrichales;f__Erysipelotrichaceae;g__Allobaculum;s__	1	0.00634409	0.034822	0.663736	0.367103	0.863781	0.83765	0.0301805	0.0093512	0.00462071	0.0110794	0.00110757	0.000990021	0.002569	0.00170983	0.0036009	0.00110757	0.000654899
OTU_451	k__Bacteria;p__Firmicutes;c__Clostridia;o__Clostridiales;f__Lachnospiraceae;g__[Ruminococcus];s__gnavus	0.98	0.00663286	0.0361393	0.996676	0.998827	0.996135	0.0579767	0.999961	0.024064	0.0174489	0.0123825	0.010401	0.070683	0.00518914	0.00276102	0.00360836	0.00230488	0.0245011
OTU_180	k__Bacteria;p__Firmicutes;c__Clostridia;o__Clostridiales;f__Lachnospiraceae	0.81	0.00668429	0.0361537	0.999989	0.999953	0.999045	0.0434218	0.993784	0.00199213	0.00539915	0.000481167	0.0161792	0.127032	0.00108469	0.00387062	0.000481167	0.014914	0.0540298
OTU_319	k__Bacteria;p__Firmicutes	0.93	0.00693902	0.0372595	0.999962	1	1	0.0406282	1	0.000514975	0	0	0	0.0135573	0.000514975	0	0	0	0.00612535
OTU_447	k__Bacteria;p__Firmicutes;c__Clostridia;o__Clostridiales;f__Lachnospiraceae;g__[Ruminococcus];s__gnavus	0.99	0.00778645	0.0415091	0.286465	0.924023	0.759372	0.920531	0.992375	0.00391492	0.00147938	0.000485923	0	0.000472511	0.00135818	0.000935645	0.000485923	0	0.000472511
OTU_197	k__Bacteria;p__Firmicutes;c__Clostridia;o__Clostridiales;f__Lachnospiraceae;g__;s__	0.96	0.00796502	0.0421577	0.999591	0.623658	0.71949	0.413487	0.999916	0.036443	0.040494	0.0684797	0.0659727	0.00568758	0.00826637	0.0138036	0.0172822	0.0178654	0.00341349
OTU_567	k__Bacteria;p__Bacteroidetes;c__Bacteroidia;o__Bacteroidales;f__Rikenellaceae;g__;s__	1	0.00838015	0.0440403	0.999996	0.235452	0.0316828	0.360102	0.80126	0.120645	0.112695	0.377051	0.504644	0.344214	0.0421027	0.0420584	0.104788	0.0742996	0.101492
OTU_88	k__Bacteria;p__Firmicutes;c__Clostridia;o__Clostridiales;f__Ruminococcaceae;g__Ruminococcus;s__	0.91	0.00858264	0.0447868	0.957243	0.982411	0.876543	0.14132	0.483492	0.413665	0.346422	0.399052	0.251961	0.113704	0.0679203	0.0932389	0.0752298	0.0561953	0.0267088
OTU_68	k__Bacteria;p__Proteobacteria;c__Deltaproteobacteria;o__Desulfovibrionales;f__Desulfovibrionaceae;g__Bilophila;s__	1	0.0087557	0.0453704	0.0962689	0.999985	0.907226	0.997952	0.825295	0.0907063	0.223134	0.218526	0.26876	0.207309	0.0172681	0.0255849	0.0268927	0.0535966	0.0350036
OTU_219	k__Bacteria;p__TM7;c__TM7-3;o__CW040;f__F16;g__;s__	1	0.00971604	0.0499971	0.0625289	0.998376	0.999999	0.996094	0.998856	0.0720956	0.0160304	0.0218967	0.0169501	0.00867976	0.0246733	0.00879227	0.008169	0.00374189	0.00412082

## Sheet: significant taxa
Taxa	ANOVA		Selected TUKEY posttests (p-value)					MEAN (%)					SEM
	P-value	Q-value	CT vs WD	WD vs WB	WD vs WBs	WD vs AXOS	WB vs WBs	CT	WD	WB	WBs	AXOS	CT	WD	WB	WBs	AXOS
Peptostreptococcaceae (family)	6.15408e-08	5.44636e-06	0.00739236	0.170211	0.860531	0.0158987	0.635081	0.0080833	0.188993	0.303444	0.239313	0.0225379	0.00413144	0.0424784	0.0458675	0.0422488	0.0147727
Clostridium XI (genus)	6.15408e-08	5.44636e-06	0.00739236	0.170211	0.860531	0.0158987	0.635081	0.0080833	0.188993	0.303444	0.239313	0.0225379	0.00413144	0.0424784	0.0458675	0.0422488	0.0147727
Clostridia (class)	1.01499e-06	3.68075e-05	0.100188	0.0988315	0.0325423	0.212407	0.972651	25.2417	30.8164	36.405	37.6299	35.5552	1.40855	1.68374	1.32475	1.77703	1.08249
Clostridiales (order)	1.03976e-06	3.68075e-05	0.100857	0.0961157	0.0321937	0.227366	0.974142	25.1713	30.7301	36.3383	37.5424	35.378	1.40814	1.67958	1.32395	1.76825	1.08515
Butyricicoccus (genus)	9.66217e-07	3.68075e-05	0.980414	0.999995	1	5.15203e-05	0.999983	0.0614762	0.027448	0.0233941	0.0285682	0.353316	0.0101466	0.00718538	0.00383521	0.00630625	0.0809954
Lachnospiraceae (family)	1.7583e-05	0.000444598	0.925008	0.109198	0.0423747	0.00248234	0.982599	7.84114	8.91619	12.2456	12.903	14.2343	0.746929	0.679597	0.531496	1.41389	0.749561
unclassified_Lachnospiraceae ()	1.60787e-05	0.000444598	0.915305	0.109168	0.042888	0.00247094	0.983283	7.77134	8.88534	12.2122	12.8619	14.2012	0.746389	0.676737	0.531873	1.40969	0.753595
unclassified_Clostridiales ()	2.08642e-05	0.00046162	0.998577	0.0228604	0.000756081	0.0781987	0.592931	2.19005	2.45506	5.47209	6.74526	4.97999	0.191198	0.266039	0.569324	0.895846	0.769144
Actinobacteria (phylum)	4.91085e-05	0.000869221	0.0119021	0.900667	0.999999	0.00170482	0.88876	1.58491	0.119207	0.495303	0.136197	1.88429	0.377174	0.0303029	0.111083	0.0278291	0.411926
Actinobacteria (class)	4.91085e-05	0.000869221	0.0119021	0.900667	0.999999	0.00170482	0.88876	1.58491	0.119207	0.495303	0.136197	1.88429	0.377174	0.0303029	0.111083	0.0278291	0.411926
Parabacteroides (genus)	9.1381e-05	0.00134787	0.00778462	0.998502	0.956007	0.973197	0.989954	1.61941	0.593242	0.512375	0.390304	0.420787	0.296003	0.206737	0.157314	0.0731366	0.106392
Sporobacter (genus)	8.76833e-05	0.00134787	0.999999	0.00633761	0.0149811	0.996545	0.99893	0.000971278	0.000738476	0.0188778	0.0176932	0.00247332	0.000642452	0.000738476	0.0040464	0.00560264	0.00149273
unclassified_Burkholderiales ()	0.00010695	0.00145617	0.000974716	0.999631	0.995439	0.255264	0.999589	0.464011	0.0344398	0.0541292	0.0727827	0.239006	0.121946	0.0222473	0.0146043	0.0149024	0.0461069
Blautia (genus)	0.000157392	0.0015	0.025862	0.958291	0.976338	0.731525	0.999982	0.0536551	0.023289	0.0166669	0.0174919	0.0113674	0.0100597	0.00798309	0.00382007	0.00283694	0.0043857
Clostridiaceae 1 (family)	0.000174657	0.0015	0.150939	0.0108938	0.0415532	5.60636e-05	0.987044	0.489317	0.87474	0.305348	0.380436	0.00771969	0.131845	0.239558	0.0682677	0.0529369	0.00325219
Clostridium sensu stricto (genus)	0.000172163	0.0015	0.149237	0.0106693	0.0408175	5.51922e-05	0.987027	0.488336	0.874004	0.304363	0.379342	0.00771969	0.131752	0.239077	0.0681055	0.0525455	0.00325219
unclassified_Clostridia ()	0.000172963	0.0015	0.973318	0.943886	0.999999	0.011198	0.910584	0.0704337	0.0862884	0.066742	0.0874259	0.177178	0.00956437	0.0152417	0.009258	0.0124391	0.0289797
Actinobacteridae (subclass)	0.000177966	0.0015	0.0272902	0.909766	0.999931	0.00297659	0.932792	1.37089	0.030452	0.399218	0.0878639	1.72847	0.401063	0.00732673	0.101756	0.0226693	0.399974
Bifidobacteriales (order)	0.000177966	0.0015	0.0272902	0.909766	0.999931	0.00297659	0.932792	1.37089	0.030452	0.399218	0.0878639	1.72847	0.401063	0.00732673	0.101756	0.0226693	0.399974
Bifidobacteriaceae (family)	0.000177966	0.0015	0.0272902	0.909766	0.999931	0.00297659	0.932792	1.37089	0.030452	0.399218	0.0878639	1.72847	0.401063	0.00732673	0.101756	0.0226693	0.399974
Bifidobacterium (genus)	0.000177966	0.0015	0.0272902	0.909766	0.999931	0.00297659	0.932792	1.37089	0.030452	0.399218	0.0878639	1.72847	0.401063	0.00732673	0.101756	0.0226693	0.399974
Desulfovibrionaceae (family)	0.000214684	0.00172723	0.250944	0.294757	0.628434	0.000139777	0.97591	2.0965	2.66418	2.12293	2.27111	1.29932	0.13856	0.280157	0.146727	0.219626	0.15231
Turicibacter (genus)	0.000280653	0.00215981	0.091963	0.416788	0.994013	0.00436343	0.152557	0.0770841	0.241153	0.130567	0.267441	0	0.0258574	0.0662765	0.0429618	0.0603434	0
Deltaproteobacteria (class)	0.000331957	0.00218121	0.384497	0.294302	0.518891	0.000195023	0.99465	10.0222	12.6019	9.77272	10.2916	5.62884	0.694862	1.53904	0.73097	1.20138	0.731595
Desulfovibrionales (order)	0.000332727	0.00218121	0.386498	0.296082	0.520531	0.000196253	0.994707	9.98689	12.5523	9.73843	10.254	5.60693	0.692209	1.53499	0.729283	1.19568	0.728862
Betaproteobacteria (class)	0.000307414	0.00218121	0.00246556	0.999645	0.997017	0.249944	0.999834	0.676142	0.0568183	0.0871966	0.110326	0.377315	0.189049	0.0388875	0.0228576	0.0218232	0.0734861
Burkholderiales (order)	0.000313261	0.00218121	0.00252764	0.999667	0.997252	0.251887	0.999851	0.675166	0.0568183	0.0867153	0.109241	0.376811	0.189323	0.0388875	0.0230797	0.0216252	0.0731079
unclassified_Firmicutes ()	0.000347987	0.00219977	0.171947	0.993223	0.133705	0.999914	0.191247	8.51469	6.52848	6.16432	4.37858	6.64832	0.752998	0.606617	0.419268	0.411795	0.572097
unclassified_Desulfovibrionales ()	0.000398127	0.00242995	0.430052	0.302618	0.501731	0.00023394	0.996822	7.89039	9.88812	7.61549	7.98287	4.30762	0.558234	1.25666	0.587379	0.981636	0.583545
unclassified_"Bacteroidales" ()	0.000535189	0.00296027	0.119405	0.85487	1	0.0874161	0.794127	11.5529	8.85434	7.76654	8.89458	11.7145	0.79817	0.173107	0.645736	0.644592	0.867346
Clostridiales_Incertae Sedis XIII (family)	0.000525151	0.00296027	0.950411	0.980158	0.673684	0.00150607	0.904409	0.0773498	0.0875106	0.0796339	0.0682636	0.0283368	0.011871	0.0125822	0.00899387	0.0065476	0.00608036
Anaerovorax (genus)	0.000513772	0.00296027	0.951021	0.975602	0.60649	0.00142852	0.871036	0.0773498	0.0875106	0.0791479	0.0666201	0.0278671	0.011871	0.0125822	0.00895396	0.00703728	0.00592103
unclassified_Desulfovibrionaceae ()	0.000625105	0.00335284	0.574937	0.368408	0.595975	0.00044095	0.99564	2.00579	2.44104	1.90439	2.0051	1.09348	0.144955	0.295818	0.153777	0.251004	0.152701
Proteobacteria (phylum)	0.000898086	0.00467533	0.683025	0.344398	0.583507	0.00066366	0.994308	10.7062	12.6611	9.86435	10.4133	6.01244	0.831195	1.5454	0.719519	1.22338	0.775923
Firmicutes (phylum)	0.00129321	0.00653994	0.845589	0.101633	0.469919	0.193212	0.886868	37.74	39.8594	45.1731	43.4044	44.4969	1.29992	1.60216	1.37294	1.58187	1.10332
Lactococcus (genus)	0.00136714	0.00672179	0.000682776	0.00552469	0.00926232	0.0304556	0.999962	0.101901	0.274343	0.130224	0.134218	0.155514	0.0105257	0.056986	0.0239337	0.0222385	0.0161468
unclassified_Erysipelotrichaceae ()	0.00144672	0.00692079	0.328158	0.99996	0.201403	0.904822	0.097049	2.9319	1.76174	1.83135	0.38156	1.22808	0.62652	0.338391	0.360133	0.104913	0.306223
Erysipelotrichia (class)	0.00187812	0.0083107	0.45099	0.999998	0.20197	0.700142	0.141628	3.01781	2.00888	1.97654	0.663755	1.24126	0.613087	0.315168	0.338201	0.13249	0.306834
Erysipelotrichales (order)	0.00187812	0.0083107	0.45099	0.999998	0.20197	0.700142	0.141628	3.01781	2.00888	1.97654	0.663755	1.24126	0.613087	0.315168	0.338201	0.13249	0.306834
Erysipelotrichaceae (family)	0.00187812	0.0083107	0.45099	0.999998	0.20197	0.700142	0.141628	3.01781	2.00888	1.97654	0.663755	1.24126	0.613087	0.315168	0.338201	0.13249	0.306834
Sutterellaceae (family)	0.00248917	0.00939476	0.0158018	0.99975	0.999191	0.26747	0.999993	0.211155	0.0223785	0.0325861	0.036458	0.137805	0.0684423	0.0171257	0.00941843	0.00854447	0.0283007
Parasutterella (genus)	0.00248917	0.00939476	0.0158018	0.99975	0.999191	0.26747	0.999993	0.211155	0.0223785	0.0325861	0.036458	0.137805	0.0684423	0.0171257	0.00941843	0.00854447	0.0283007
Verrucomicrobia (phylum)	0.00249465	0.00939476	0.961859	0.00447038	0.803277	0.925963	0.0460675	1.18658	0.431447	4.73428	1.70896	1.34571	0.382139	0.132914	1.27573	0.609175	0.475173
Verrucomicrobiae (class)	0.00249465	0.00939476	0.961859	0.00447038	0.803277	0.925963	0.0460675	1.18658	0.431447	4.73428	1.70896	1.34571	0.382139	0.132914	1.27573	0.609175	0.475173
Verrucomicrobiales (order)	0.00249465	0.00939476	0.961859	0.00447038	0.803277	0.925963	0.0460675	1.18658	0.431447	4.73428	1.70896	1.34571	0.382139	0.132914	1.27573	0.609175	0.475173
Verrucomicrobiaceae (family)	0.00249465	0.00939476	0.961859	0.00447038	0.803277	0.925963	0.0460675	1.18658	0.431447	4.73428	1.70896	1.34571	0.382139	0.132914	1.27573	0.609175	0.475173
Akkermansia (genus)	0.00249465	0.00939476	0.961859	0.00447038	0.803277	0.925963	0.0460675	1.18658	0.431447	4.73428	1.70896	1.34571	0.382139	0.132914	1.27573	0.609175	0.475173
unclassified_Coriobacteriaceae ()	0.00262687	0.00968659	0.0669017	0.999853	0.860516	0.576581	0.713409	0.200785	0.0781893	0.0852511	0.0331105	0.144689	0.0447744	0.0225962	0.0169624	0.00741229	0.0323503
Bacteroidia (class)	0.00364271	0.0121817	0.854058	0.471929	0.986431	0.32235	0.729736	36.0277	33.7914	30.0806	32.6349	38.1034	1.32347	1.092	1.6228	1.78305	1.29041
Bacteroidales (order)	0.00364271	0.0121817	0.854058	0.471929	0.986431	0.32235	0.729736	36.0277	33.7914	30.0806	32.6349	38.1034	1.32347	1.092	1.6228	1.78305	1.29041
Pseudoflavonifractor (genus)	0.00340089	0.0121817	0.0316407	0.999763	0.615628	0.126739	0.401736	0.120138	0.230827	0.237266	0.178031	0.142484	0.0132188	0.0196214	0.038647	0.0222584	0.0117008
Coriobacteridae (subclass)	0.00378529	0.0121817	0.0672111	0.999867	0.91539	0.598046	0.803462	0.214015	0.088017	0.0951015	0.048333	0.154837	0.0447781	0.0245081	0.0180711	0.00746826	0.0343101
Coriobacteriales (order)	0.00378529	0.0121817	0.0672111	0.999867	0.91539	0.598046	0.803462	0.214015	0.088017	0.0951015	0.048333	0.154837	0.0447781	0.0245081	0.0180711	0.00746826	0.0343101
Coriobacterineae (suborder)	0.00378529	0.0121817	0.0672111	0.999867	0.91539	0.598046	0.803462	0.214015	0.088017	0.0951015	0.048333	0.154837	0.0447781	0.0245081	0.0180711	0.00746826	0.0343101
Coriobacteriaceae (family)	0.00378529	0.0121817	0.0672111	0.999867	0.91539	0.598046	0.803462	0.214015	0.088017	0.0951015	0.048333	0.154837	0.0447781	0.0245081	0.0180711	0.00746826	0.0343101
Bacteroidetes (phylum)	0.0046103	0.0145718	0.92363	0.299587	0.966072	0.559235	0.619024	37.7467	35.7887	31.062	34.1996	39.421	1.46748	0.954921	1.72611	1.94057	1.37608
TM7 (phylum)	0.00883998	0.0269772	0.0531041	0.992798	0.999888	0.996349	0.998182	0.0745487	0.0160304	0.0248018	0.0191373	0.00868	0.024687	0.00879227	0.00955027	0.00389004	0.00412099
TM7_genera_incertae_sedis (genus)	0.00883998	0.0269772	0.0531041	0.992798	0.999888	0.996349	0.998182	0.0745487	0.0160304	0.0248018	0.0191373	0.00868	0.024687	0.00879227	0.00955027	0.00389004	0.00412099
Bilophila (genus)	0.00940487	0.0282146	0.0943859	0.999985	0.923601	0.997066	0.851072	0.0907097	0.223134	0.21854	0.266013	0.20584	0.0172684	0.0255849	0.0268962	0.0529146	0.0353167
unclassified_Bacteria ()	0.0100452	0.0296335	0.999944	0.394141	0.951845	0.0297594	0.779545	10.94	11.1123	8.62018	10.0939	6.81643	1.04519	0.793612	0.689203	0.883122	1.02346
unclassified_Peptococcaceae 1 ()	0.0120614	0.0349977	0.916943	0.28148	0.571343	0.994668	0.985	0.000501562	0.00225187	0.00645242	0.00545506	0.00142842	0.000501562	0.00100761	0.00240587	0.00068418	0.0010135
Barnesiella (genus)	0.016203	0.0462569	0.976616	0.999797	0.638193	0.180093	0.429062	0.304869	0.393	0.367139	0.607857	0.734734	0.0462065	0.0559012	0.0645663	0.0934518	0.163082
